# Supplementary material for: Single-swap editing for the correction of common Duchenne muscular dystrophy mutations
Source: Mol Ther Nucleic Acids. 2023 Apr 19;32:522–35. doi: 10.1016/j.omtn.2023.04.009 (PMC10192335; doi:10.1016/j.omtn.2023.04.009)
Supplement: Table S1. Summary of oligos. Please see attached Excel file for sequences [file mmc2.xlsx]

## Sheet: Sheet1
	Red text indicates MiSeq adapter sequence for amplicon deep sequencing.
Sanger Seq DMD hEx45 F	gtctttctgtcttgtatcctttgg
Sanger Seq DMD hEx45 R	aatgttagtgcctttcaccc
Sanger Seq DMD hEx51 F	aagttacttgtccaggcatgagaat
Sanger Seq DMD hEx51 R	gctgagagagaaacagttgcctaag
Sanger Seq DMD hEx53 F	gggaaatcaggctgatgggt
Sanger Seq DMD hEx53 R	gtctactgttcatttcagc
cDNA Exon Skipping Analysis DMD Ex42-46 F	GCCCTATTAGAAGTGGAACAAC
cDNA Exon Skipping Analysis DMD Ex42-46 R	GGTTCAAGTGGGATACTAGC
cDNA Exon Skipping Analysis DMD Ex47-52 F	CCCAGAAGAGCAAGATAAACTTGAA
cDNA Exon Skipping Analysis DMD Ex47-52 R	CTCTGTTCCAAATCCTGCATTGT
cDNA Exon Skipping Analysis DMD Ex51-54 F	GAAACTGCCATCTCCAAACTAGAAA
cDNA Exon Skipping Analysis DMD Ex51-54 R	TCATGTGGACTTTTCTGGTATCATC
Amplicon Deep Seq (ADS) hEx45-ON-F	TCGTCGGCAGCGTCAGATGTGTATAAGAGACAGgtctttctgtcttgtatcctttgg
ADS hEx45g3-ON-R	GTCTCGTGGGCTCGGAGATGTGTATAAGAGACAGaatgttagtgcctttcaccc
ADS hEx45g3-OFF1-F	TCGTCGGCAGCGTCAGATGTGTATAAGAGACAGGTGGCAAGTGGGGAGTCAC
ADS hEx45g3-OFF1-R	GTCTCGTGGGCTCGGAGATGTGTATAAGAGACAGTTTCCCATGAATGGCAGGCT
ADS hEx45g3-OFF2-F	TCGTCGGCAGCGTCAGATGTGTATAAGAGACAGTGGTTTCCTTCAACATGCCTG
ADS hEx45g3-OFF2-R	GTCTCGTGGGCTCGGAGATGTGTATAAGAGACAGTGTTCAGGAGTTCCATCCTTGT
ADS hEx45g3-OFF3-F	TCGTCGGCAGCGTCAGATGTGTATAAGAGACAGTTTCAGCCAGCACCATCCTT
ADS hEx45g3-OFF3-R	GTCTCGTGGGCTCGGAGATGTGTATAAGAGACAGGCTGAGTTTGCATCCCCAGA
ADS hEx45g3-OFF4-F	TCGTCGGCAGCGTCAGATGTGTATAAGAGACAGGGAGTGCTGACGTTTCTCA
ADS hEx45g3-OFF4-R	GTCTCGTGGGCTCGGAGATGTGTATAAGAGACAGAACCTGCTCACCAGAACCAG
ADS hEx45g3-OFF5-F	TCGTCGGCAGCGTCAGATGTGTATAAGAGACAGGTGTACTGGTTCAGGGGCTC
ADS hEx45g3-OFF5-R	GTCTCGTGGGCTCGGAGATGTGTATAAGAGACAGTCTGTACAGGATAAGTGTCAGCA
ADS hEx45g5-OFF1-F	TCGTCGGCAGCGTCAGATGTGTATAAGAGACAGTCTTCTCTTCCCTGCCCTCT
ADS hEx45g5-OFF1-R	GTCTCGTGGGCTCGGAGATGTGTATAAGAGACAGATGTCAGATATCACAGGATGCTAT
ADS hEx45g5-OFF2-F	TCGTCGGCAGCGTCAGATGTGTATAAGAGACAGCCAAAGAGGATCCTCGTGGT
ADS hEx45g5-OFF2-R	GTCTCGTGGGCTCGGAGATGTGTATAAGAGACAGTGGGATTAAAAGAGTCCCAGGG
ADS hEx45g5-OFF3-F	TCGTCGGCAGCGTCAGATGTGTATAAGAGACAGGCTGCAGGCACTAGAAGAGT
ADS hEx45g5-OFF3-R	GTCTCGTGGGCTCGGAGATGTGTATAAGAGACAGTGGCTGTAAGGGAAAAGCCA
ADS hEx45g5-OFF4-F	TCGTCGGCAGCGTCAGATGTGTATAAGAGACAGACAGCCAAGTGGAAACCTCT
ADS hEx45g5-OFF4-R	GTCTCGTGGGCTCGGAGATGTGTATAAGAGACAGTCAACCATTCTTTGTCACAAATTGT
ADS hEx45g5-OFF5-F	TCGTCGGCAGCGTCAGATGTGTATAAGAGACAGTTGCGGCACAACTACGTACT
ADS hEx45g5-OFF5-R	GTCTCGTGGGCTCGGAGATGTGTATAAGAGACAGTTGTACTAGACGGCCCAGGA
ADS hEx51-ON-F	TCGTCGGCAGCGTCAGATGTGTATAAGAGACAGTCATGAATAAGAGTTTGGCTCAAATTG
ADS hEx51-ON-R	GTCTCGTGGGCTCGGAGATGTGTATAAGAGACAGATCCTCAAGGTCACCCACCA
ADS hEx51g2-OFF1-F	TCGTCGGCAGCGTCAGATGTGTATAAGAGACAGGACATGCTCCCAGCTGAGAG
ADS hEx51g2-OFF1-R	GTCTCGTGGGCTCGGAGATGTGTATAAGAGACAGCCTGTGTGAAGCAGCCATTG
ADS hEx51g2-OFF2-F	TCGTCGGCAGCGTCAGATGTGTATAAGAGACAGGTACCAGCTTCCACGGGAAC
ADS hEx51g2-OFF2-R	GTCTCGTGGGCTCGGAGATGTGTATAAGAGACAGTATACTCTGCTCTTGCCAGC
ADS hEx51g2-OFF3-F	TCGTCGGCAGCGTCAGATGTGTATAAGAGACAGTCAAAGTGCATTTGTAGTTGTCAG
ADS hEx51g2-OFF3-R	GTCTCGTGGGCTCGGAGATGTGTATAAGAGACAGTGACAGAGCAACTATAAACATTCTG
ADS hEx51g2-OFF4-F	TCGTCGGCAGCGTCAGATGTGTATAAGAGACAGCATTAGCTGGGATCCCCTGG
ADS hEx51g2-OFF4-R	GTCTCGTGGGCTCGGAGATGTGTATAAGAGACAGGAAGGAGGAGAACAGCCTGC
ADS hEx51g2-OFF5-F	TCGTCGGCAGCGTCAGATGTGTATAAGAGACAGGGAAAGCCAGGGAGAGTTGT
ADS hEx51g2-OFF5-R	GTCTCGTGGGCTCGGAGATGTGTATAAGAGACAGTCAGTGGACACAGGAATGGC
ADS hEx53-ON-F	TCGTCGGCAGCGTCAGATGTGTATAAGAGACAGTCATGAATAAGAGTTTGGCTCAAATTG
ADS hEx53-ON-R	GTCTCGTGGGCTCGGAGATGTGTATAAGAGACAGATCCTCAAGGTCACCCACCA
ADS hEx53g3-OFF1-F	TCGTCGGCAGCGTCAGATGTGTATAAGAGACAGGACATGCTCCCAGCTGAGAG
ADS hEx53g3-OFF1-R	GTCTCGTGGGCTCGGAGATGTGTATAAGAGACAGCCTGTGTGAAGCAGCCATTG
ADS hEx53g3-OFF2-F	TCGTCGGCAGCGTCAGATGTGTATAAGAGACAGGTACCAGCTTCCACGGGAAC
ADS hEx53g3-OFF2-R	GTCTCGTGGGCTCGGAGATGTGTATAAGAGACAGTATACTCTGCTCTTGCCAGC
ADS hEx53g3-OFF3-F	TCGTCGGCAGCGTCAGATGTGTATAAGAGACAGTCAAAGTGCATTTGTAGTTGTCAG
ADS hEx53g3-OFF3-R	GTCTCGTGGGCTCGGAGATGTGTATAAGAGACAGTGACAGAGCAACTATAAACATTCTG
ADS hEx53g3-OFF4-F	TCGTCGGCAGCGTCAGATGTGTATAAGAGACAGCATTAGCTGGGATCCCCTGG
ADS hEx53g3-OFF4-R	GTCTCGTGGGCTCGGAGATGTGTATAAGAGACAGGAAGGAGGAGAACAGCCTGC
ADS hEx53g3-OFF5-F	TCGTCGGCAGCGTCAGATGTGTATAAGAGACAGGGAAAGCCAGGGAGAGTTGT
ADS hEx53g3-OFF5-R	GTCTCGTGGGCTCGGAGATGTGTATAAGAGACAGTCAGTGGACACAGGAATGGC
Sanger sequencing Dmd Ex45 F	CTAACATAAAAGGTGTCTTTCTATC
Sanger sequencing Dmd Ex45 R	GGCAATCCCTCATGATTTTTAGCAC
cDNA Exon Skipping Analysis Dmd Ex43-46 F	AGGTGAAAGTACAGGAAGCCGT
cDNA Exon Skipping Analysis Dmd Ex43-46 R	CTGCTGCTCATCTCCAAGTGGA
ADS sequencing Dmd Ex45 F	TCGTCGGCAGCGTCAGATGTGTATAAGAGACAGCCCTGAGCTGAAGTGAGAGG
ADS sequencing Dmd Ex45 R	GTCTCGTGGGCTCGGAGATGTGTATAAGAGACAGACCTCTTTCTCCTTTCTGCCAG
ADS hmE45g3-18nt-OFF1-F	TCGTCGGCAGCGTCAGATGTGTATAAGAGACAGTGCTACCCACCTCCTAGCAT
ADS hmE45g3-18nt-OFF1-R	GTCTCGTGGGCTCGGAGATGTGTATAAGAGACAGCTCCACTGTCCTCATCGTCG
ADS hmE45g3-18nt-OFF2-F	TCGTCGGCAGCGTCAGATGTGTATAAGAGACAGGGCTATAGGGTGCCATGTCC
ADS hmE45g3-18nt-OFF2-R	GTCTCGTGGGCTCGGAGATGTGTATAAGAGACAGTGAACACGTGGGCCTTTCTT
ADS hmE45g3-18nt-OFF3-F	TCGTCGGCAGCGTCAGATGTGTATAAGAGACAGTTGCATTCACCCTCGACTCC
ADS hmE45g3-18nt-OFF3-R	GTCTCGTGGGCTCGGAGATGTGTATAAGAGACAGAGCAAAACACCCAGAGCCAT
ADS hmE45g3-18nt-OFF4-F	TCGTCGGCAGCGTCAGATGTGTATAAGAGACAGGGTTCTCAAAATGCCCTGTTGTGA
ADS hmE45g3-18nt-OFF4-R	GTCTCGTGGGCTCGGAGATGTGTATAAGAGACAGTCTCCTGGAGGGGTGAAAGAAAAG
ADS hmE45g3-18nt-OFF5-F	TCGTCGGCAGCGTCAGATGTGTATAAGAGACAGCTGCCCCAACAAGAGCATTCTAAG
ADS hmE45g3-18nt-OFF5-R	GTCTCGTGGGCTCGGAGATGTGTATAAGAGACAGagccactgtttaacttgcagtcac
RT-PCR Dmd Exs39-40-41 F	TGCTCTCAAGGATTTGAGGT
RT-PCR Dmd Exs39-40-41 R	CAATTCACGATCAATTTCCTTTAAT
RT-PCR D44 Dmd Exs43-45-46 F	GAACGACAAGGGAACTCCAG
RT-PCR D44 Dmd Exs43-45-46 R	TTGTTCTTCAATCCTCTTTCTCC
RT-PCR D44-45 Dmd Exs43-46-47 F	GGAACGACAAGGGATTGAAG
RT-PCR D44-45 Dmd Exs43-46-47 R	TCTTCTGCCAGTAACTTGACTTGT
VCN N terminal AAV half F	ACCAGAAAGAGCGAGGAAAC
VCN N terminal AAV half R	TCGTTGGGCAGGTTCTTATC
VCN N terminal AAV half Probe	/56-FAM/TTGGTCATC/ZEN/CGCTCGATGAAGCTC/3IABkFQ/
VCN C terminal AAV half F	CCCAAGAGGAACAGCGATAAG
VCN C terminal AAV half R	CCACCACCAGCACAGAATAG
VCN C terminal AAV half Probe	/56-FAM/ATCGCCAGA/ZEN/AAGAAGGACTGGGAC/3IABkFQ/
