# Supplementary material for: Single-swap editing for the correction of common Duchenne muscular dystrophy mutations
Source: Mol Ther Nucleic Acids. 2023 Apr 19;32:522–35. doi: 10.1016/j.omtn.2023.04.009 (PMC10192335; doi:10.1016/j.omtn.2023.04.009)
Supplement: Table S2. Sequences of AAV constructs. Please see attached Excel file for sequences [file mmc3.xlsx]

## Sheet: Sheet1
AAV9-CK8e-ABE8eV106W-nSpCas9-mEx45g18 N-terminal half
AAV ITR
CK8e promoter
FLAG TAG
NUCLEAR LOCALIZATION SIGNALS
ABE8eV106W DEAMINASE
LINKERS
nSpCas9 N-TERMINAL HALF
Npu N-TERMINAL FRAGMENT
WPRE-3 (Woodchuck Hepatitis Virus Posttranscriptional Regulatory Element-3)
Synthetic mini poly(A) signal
hU6 promoter-sgRNA scaffold
mEx45g18 sgRNA
Capitalized Text (Nuclear localization signals, ABE8eV106W, Linkers, nSpCas9, Npu N-terminal fragment) encode expressed proteins.
ctgcgcgctcgctcgctcactgaggccgcccgggcaaagcccgggcgtcgggcgacctttggtcgcccggcctcagtgagcgagcgagcgcgcagagagggagtggccaactccatcactaggggttccttgtagttaatgattaacccgccatgctacttatctacgtagccatgctctagattaattaatgcccatgtaaggaggcaaggcctggggacacccgagatgcctggttataattaacccagacatgtggctgcccccccccccccaacacctgctgcctctaaaaataaccctgcatgccatgttcccggcgaagggccagctgtcccccgccagctagactcagcacttagtttaggaaccagtgagcaagtcagcccttggggcagc…
AAV9-CK8e-ABE8eV106W-nSpCas9-mEx45g18 C-terminal half
AAV ITR
CK8e promoter
NUCLEAR LOCALIZATION SIGNALS
Npu C-TERMINAL FRAGMENT
nSpCas9 C-TERMINAL HALF
HA TAG
WPRE-3 (Woodchuck Hepatitis Virus Posttranscriptional Regulatory Element-3)
Synthetic mini poly(A) signal
hU6 promoter-sgRNA scaffold
mEx45g18 sgRNA
Capitalized Text (Nuclear localization signals, nSpCas9, Npu C-terminal fragment) encode expressed proteins.
ctgcgcgctcgctcgctcactgaggccgcccgggcaaagcccgggcgtcgggcgacctttggtcgcccggcctcagtgagcgagcgagcgcgcagagagggagtggccaactccatcactaggggttccttgtagttaatgattaacccgccatgctacttatctacgtagccatgctctagattaattaatgcccatgtaaggaggcaaggcctggggacacccgagatgcctggttataattaacccagacatgtggctgcccccccccccccaacacctgctgcctctaaaaataaccctgcatgccatgttcccggcgaagggccagctgtcccccgccagctagactcagcacttagtttaggaaccagtgagcaagtcagcccttggggcagc…
